# Supplementary material for: Reduced accumulation of defective viral genomes contributes to severe outcome in influenza virus infected patients
Source: PLoS Pathog. 2017 Oct 12;13(10):e1006650. doi: 10.1371/journal.ppat.1006650 (PMC5638565; doi:10.1371/journal.ppat.1006650)
Supplement: S1 Table — (XLSX) [file ppat.1006650.s016.xlsx]

## Sheet: RNA quality-quantity control
Quality control
Sample User Name	ng/ul	260/280	260/230	volume	total ng
SF1	40.53	1.86	0.74	15	607.95
SF2	49.54	1.87	0.71	15	743.1
SF3	42.38	1.85	0.72	15	635.7
SF4	47.33	1.88	0.75	15	709.95
SF5	36.41	2	0.77	15	546.15
SF6	38.59	1.91	0.72	15	578.85
M1	47.8	1.84	0.65	14	669.2
M2	31.92	1.74	0.7	15	478.8
M3	52.12	1.69	0.74	14	729.68
M4	37.75	1.74	0.69	15	566.25
M5	59.92	1.67	0.78	14	838.88
M6	43.67	1.79	0.74	15	655.05
CAL	33.35	1.78	0.64	15	500.25
PA mut	24.8	1.76	0.66	15	372
PB2 mut	26.94	1.74	0.67	15	404.1
PB2/PA mut	36.29	1.79	0.66	15	544.35
M mut	32.43	1.79	0.69	15	486.45
M-PA mut	31.9	1.76	0.66	15	478.5

## Sheet: F-IAV
	F-IAV
				Viral Segment	Original (nt)	DVG (nt)	Deletion (nt)	Fragment1 (nt)	Fragment2 (nt)	Aligned Reads (Segment)	Aligned Reads (Genome)	Jumping Reads	Jumping_ReadsPerMillion (by Segment)	Jumping_ReadsPerMillion (by Genome)
	Segment	Aligned Reads		PA	2203	492	1711	231	261	70118	310889	2	28.5233	6.43316
	PB2	36651
	PB1	77699
	PA	70118
	HA	28648
	NP	27802
	NA	16851
	M	27114
	NS	26006
	TOTAL	310889

## Sheet: SF1
	SF1
				Viral Segment	Original (nt)	DVG (nt)	Deletion (nt)	Fragment1 (nt)	Fragment2 (nt)	Aligned Reads (Segment)	Aligned Reads (Genome)	Jumping Reads	Jumping_ReadsPerMillion (by Segment)	Jumping_ReadsPerMillion (by Genome)
	Segment	Aligned Reads		HA	1753	327	1426	99	228	176693	1791504	5	28.2977	2.79095
	PB2	189161		NA	1462	286	1176	88	198	179158	1791504	19	106.052	10.6056
	PB1	292127		NA	1462	454	1008	224	230	179158	1791504	24	133.96	13.3966
	PA	196816		NA	1462	589	873	391	198	179158	1791504	2	11.1633	1.11638
	HA	176693		NA	1462	780	682	550	230	179158	1791504	3	16.745	1.67457
	NP	162266		NS	915	443	472	56	387	234817	1791504	3	12.7759	1.67457
	NA	179158		NS	915	885	30	723	162	234817	1791504	2	8.51727	1.11638
	M	360466
	NS	234817
	TOTAL	1791504

## Sheet: SF2
	SF2
				Viral Segment	Original (nt)	DVG (nt)	Deletion (nt)	Fragment1 (nt)	Fragment2 (nt)	Aligned Reads (Segment)	Aligned Reads (Genome)	Jumping Reads	Jumping_ReadsPerMillion (by Segment)	Jumping_ReadsPerMillion (by Genome)
	Segment	Aligned Reads		NP	1549	426	1123	154	272	196138	2160227	2	10.1969	0.925829
	PB2	303074
	PB1	365855
	PA	271672
	HA	238691
	NP	196138
	NA	231135
	M	303626
	NS	250036
	TOTAL	2160227

## Sheet: SF3
	SF3
				Viral Segment	Original (nt)	DVG (nt)	Deletion (nt)	Fragment1 (nt)	Fragment2 (nt)	Aligned Reads (Segment)	Aligned Reads (Genome)	Jumping Reads	Jumping_ReadsPerMillion (by Segment)	Jumping_ReadsPerMillion (by Genome)
	Segment	Aligned Reads		M	1034	987	47	279	708	613997	4614234	2	3.25734	0.433441
	PB2	737371
	PB1	731255
	PA	583732
	HA	446065
	NP	487165
	NA	503884
	M	613997
	NS	510765
	TOTAL	4614234

## Sheet: SF4
	SF4
				Viral Segment	Original (nt)	DVG (nt)	Deletion (nt)	Fragment1 (nt)	Fragment2 (nt)	Aligned Reads (Segment)	Aligned Reads (Genome)	Jumping Reads	Jumping_ReadsPerMillion (by Segment)	Jumping_ReadsPerMillion (by Genome)
	Segment	Aligned Reads		PB2	2332	995	1337	479	516	221632	1801044	5	22.5599	2.77617
	PB2	221632		PA	2203	250	1953	105	145	216870	1801044	8	36.8885	4.44187
	PB1	297177		NA	1462	698	764	327	371	174854	1801044	2	11.4381	1.11047
	PA	216870		NA	1462	597	865	365	232	174854	1801044	70	400.334	38.8663
	HA	183191		M	1034	986	48	78	908	294756	1801044	8	27.1411	4.44187
	NP	178520
	NA	174854
	M	294756
	NS	234044
	TOTAL	1801044

## Sheet: SF5
	SF5
				Viral Segment	Original (nt)	DVG (nt)	Deletion (nt)	Fragment1 (nt)	Fragment2 (nt)	Aligned Reads (Segment)	Aligned Reads (Genome)	Jumping Reads	Jumping_ReadsPerMillion (by Segment)	Jumping_ReadsPerMillion (by Genome)
	Segment	Aligned Reads		PA	2203	301	1902	120	181	206679	1632173	2	9.67684	1.22536
	PB2	163169		NA	1462	877	585	389	488	150950	1632173	13	86.1212	7.96484
	PB1	306822
	PA	206679
	HA	167303
	NP	122794
	NA	150950
	M	336963
	NS	177493
	TOTAL	1632173

## Sheet: SF6
	SF6
				Viral Segment	Original (nt)	DVG (nt)	Deletion (nt)	Fragment1 (nt)	Fragment2 (nt)	Aligned Reads (Segment)	Aligned Reads (Genome)	Jumping Reads	Jumping_ReadsPerMillion (by Segment)	Jumping_ReadsPerMillion (by Genome)
	Segment	Aligned Reads		PA	2203	837	1366	352	485	389049	3490056	17	43.6963	4.87098
	PB2	399142		PA	2203	993	1210	419	574	389049	3490056	4	10.2815	1.14611
	PB1	466330		M	1034	680	354	314	366	716156	3490056	2	2.79269	0.573057
	PA	389049
	HA	353538
	NP	336010
	NA	368674
	M	716156
	NS	461157
	TOTAL	3490056

## Sheet: M-IAV
	M-IAV
				Viral Segment	Original (nt)	DVG (nt)	Deletion (nt)	Fragment1 (nt)	Fragment2 (nt)	Aligned Reads (Segment)	Aligned Reads (Genome)	Jumping Reads	Jumping_ReadsPerMillion (by Segment)	Jumping_ReadsPerMillion (by Genome)
	Segment	Aligned Reads		PB2	2332	525	1807	212	313	53449	414347	6	112.257	14.4806
	PB2	53449		PA	2203	386	1817	159	227	65322	414347	9	137.779	21.7209
	PB1	116846		PA	2203	467	1736	206	261	65322	414347	4	61.2351	9.65374
	PA	65322
	HA	39246
	NP	35368
	NA	29726
	M	38569
	NS	35821
	TOTAL	414347

## Sheet: M1
	M1
				Viral Segment	Original (nt)	DVG (nt)	Deletion (nt)	Fragment1 (nt)	Fragment2 (nt)	Aligned Reads (Segment)	Aligned Reads (Genome)	Jumping Reads	Jumping_ReadsPerMillion (by Segment)	Jumping_ReadsPerMillion (by Genome)
	Segment	Aligned Reads		PB2	2332	435	1897	169	266	2448229	14832914	2	0.816917	0.134835
	PB2	2448229		PB1	2326	447	1879	210	237	2609642	14832914	3	1.14958	0.202253
	PB1	2609642		PB1	2326	618	1708	308	310	2609642	14832914	141	54.0304	9.50589
	PA	2255427		PA	2203	293	1910	134	159	2255427	14832914	15	6.65063	1.01126
	HA	1633590		PA	2203	299	1904	147	152	2255427	14832914	10	4.43375	0.674176
	NP	1615315		NP	1549	982	567	431	551	1615315	14832914	2	1.23815	0.134835
	NA	1522164		NA	1462	611	851	66	545	1522164	14832914	87	57.1555	5.86533
	M	1279954		NA	1462	335	1127	137	198	1522164	14832914	10	6.56959	0.674176
	NS	1468593		NA	1462	435	1027	182	253	1522164	14832914	79	51.8998	5.32599
	TOTAL	14832914		NA	1462	729	733	292	437	1522164	14832914	170	111.683	11.461
				NA	1462	510	952	305	205	1522164	14832914	84	55.1846	5.66308
				NA	1462	621	841	351	270	1522164	14832914	20	13.1392	1.34835
				NS	915	737	178	338	399	1468593	14832914	965	657.092	65.058
				NS	915	776	139	389	387	1468593	14832914	202	137.547	13.6184

[truncated: 11 more sheets: M2, M3, M4, M5, M6, CAL wt, PB2 mut, PB2-PA mut, PA mut, M mut, M-PA mut]
